# Supplementary material for: Differences in drug intake levels (high versus low takers) do not necessarily imply distinct drug user types: Insights from a new cluster-based model
Source: PLoS One. 2026 Feb 2;21(2):e0340165. doi: 10.1371/journal.pone.0340165 (PMC12863560; doi:10.1371/journal.pone.0340165)
Supplement: S1 File — (XLSX) [file pone.0340165.s005.xlsx]

## Sheet: IUDR and demand curve
		INVERTED U-SHAPE DOSE-RESPONSE (IUDR) DATA																												DEMAND CURVE DATA
ratID	FR	cocaine dose(mg/kg)	1	2	3	4	5	6	7	8	9	10	11	12	13	14	15	16	17	18	19	20	21							unit PRICE	1	2	3	4	5	6	7	8	9	10	11	12	13	14	15	16	17	18	19
A
	5	0											7	13	2	5	2	4	7	9	4	2	4
	5	0.01											13	14	4	8	4	2	12	10	7	5	1							500											0.13	0.14	0.04	0.08	0.04	0.02	0.12	0.1	0.07
	5	0.032	6	12	11	23	10	20	11	10	8	25	25	11	3	25	5	2	8	27	28	14	5							156.25	0.192	0.384	0.352	0.736	0.32	0.64	0.352	0.32	0.256	0.8	0.8	0.352	0.096	0.8	0.16	0.064	0.256	0.864	0.896
	5	0.1	24	22	23	26	24	23	29	29	28	23	27	23	21	23	25	25	23	20	20	21	27							50	2.4	2.2	2.3	2.6	2.4	2.3	2.9	2.9	2.8	2.3	2.7	2.3	2.1	2.3	2.5	2.5	2.3	2	2
	5	0.32	7	7	7	8	7	8	9	6	7	6	6	8	7	7	8	8	10	9	8	8	7							15.625	2.24	2.24	2.24	2.56	2.24	2.56	2.88	1.92	2.24	1.92	1.92	2.56	2.24	2.24	2.56	2.56	3.2	2.88	2.56
	5	0.56	4	4	4	4	4	5	5	4	3	4																		8.92857	2.24	2.24	2.24	2.24	2.24	2.8	2.8	2.24	1.68	2.24
	5	1	2	2	2	2	2	2	2	2	2	2																		5	2	2	2	2	2	2	2	2	2	2
B
	5	0											8	8	4	4	8	6	5	3	4	7	4																		0	0	0	0	0	0	0	0	0
	5	0.01											12	6	5	10	15	3	11	6	10	4	4							500											0.12	0.06	0.05	0.1	0.15	0.03	0.11	0.06	0.1
	5	0.032	28	28	24	24	22	25	11	20	12	20	14	7	37	36	32	33	28	21	35	32	29							156.25	0.896	0.896	0.768	0.768	0.704	0.8	0.352	0.64	0.384	0.64	0.448	0.224	1.184	1.152	1.024	1.056	0.896	0.672	1.12
	5	0.1	26	25	29	32	33	28	30	32	31	28	34	24	22	23	26	22	26	24	24	25	28							50	2.6	2.5	2.9	3.2	3.3	2.8	3	3.2	3.1	2.8	3.4	2.4	2.2	2.3	2.6	2.2	2.6	2.4	2.4
	5	0.32	9	8	7	8	9	11	8	11	9	8	8	6	9	7	7	8	8	8	8	8	8							15.625	2.88	2.56	2.24	2.56	2.88	3.52	2.56	3.52	2.88	2.56	2.56	1.92	2.88	2.24	2.24	2.56	2.56	2.56	2.56
	5	0.56	4	4	5	5	5	5	5	6	5	4																		8.92857	2.24	2.24	2.8	2.8	2.8	2.8	2.8	3.36	2.8	2.24
	5	1	2	3	2	3	4	4	4	3	3	3																		5	2	3	2	3	4	4	4	3	3	3
C
	5	0											9	5	3	7	3	2	4	2	1	3	2																		0	0	0	0	0	0	0	0	0
	5	0.01											14	13	5	8	7	4	2	2	4	6	3							500											0.14	0.13	0.05	0.08	0.07	0.04	0.02	0.02	0.04
	5	0.032	30	24	26	27	17	8	13	9	9	13	9	9	5	38	26	7	27	5	23	5	2							156.25	0.96	0.768	0.832	0.864	0.544	0.256	0.416	0.288	0.288	0.416	0.288	0.288	0.16	1.216	0.832	0.224	0.864	0.16	0.736
	5	0.1	25	22	30	29	34	32	14	32	28	29	27	32	33	25	29	36	30	33	26	30	5							50	2.5	2.2	3	2.9	3.4	3.2	1.4	3.2	2.8	2.9	2.7	3.2	3.3	2.5	2.9	3.6	3	3.3	2.6
	5	0.32	10	10	13	11	9	11	15	13	19	12	10	7	9	10	11	11	14	11	11	14	0							15.625	3.2	3.2	4.16	3.52	2.88	3.52	4.8	4.16	6.08	3.84	3.2	2.24	2.88	3.2	3.52	3.52	4.48	3.52	3.52
	5	0.56	5	5	5	4	6	6	6	8	8	3																		8.92857	2.8	2.8	2.8	2.24	3.36	3.36	3.36	4.48	4.48	1.68
	5	1	2	1	3	3	3	4	6	3	3	2																		5	2	1	3	3	3	4	6	3	3	2
D
	5	0											25	11	9	4	5	4	5	8	5	5	4																		0	0	0	0	0	0	0	0	0
	5	0.01											19	7	20	7	10	7	5	7	9	3	5							500											0.19	0.07	0.2	0.07	0.1	0.07	0.05	0.07	0.09
	5	0.032	16	18	26	29	22	19	17	31	29	34	37	34	28	35	32	32	36	41	42	36	37							156.25	0.512	0.576	0.832	0.928	0.704	0.608	0.544	0.992	0.928	1.088	1.184	1.088	0.896	1.12	1.024	1.024	1.152	1.312	1.344
	5	0.1	17	17	15	16	18	22	24	16	20	13	16	10	12	16	11	17	13	15	16	15	17							50	1.7	1.7	1.5	1.6	1.8	2.2	2.4	1.6	2	1.3	1.6	1	1.2	1.6	1.1	1.7	1.3	1.5	1.6
	5	0.32	5	4	4	5	4	7	5	6	7	4	5	5	5	5	6	5	5	5	5	5	6							15.625	1.6	1.28	1.28	1.6	1.28	2.24	1.6	1.92	2.24	1.28	1.6	1.6	1.6	1.6	1.92	1.6	1.6	1.6	1.6
	5	0.56	3	2	3	3	4	3	4	4	4	2																		8.92857	1.68	1.12	1.68	1.68	2.24	1.68	2.24	2.24	2.24	1.12
	5	1	1	1	2	1	1	2	2	2	2	1																		5	1	1	2	1	1	2	2	2	2	1
E
	5	0											12	10	8	12	13	7	7	11	11	9	6																		0	0	0	0	0	0	0	0	0
	5	0.01											5	12	11	14	18	6	5	11	10	8	8							500											0.05	0.12	0.11	0.14	0.18	0.06	0.05	0.11	0.1
	5	0.032	30	29	30	10	15	8	15	9	13	2	4	12	13	21	40	4	24	21	6	7	9							156.25	0.96	0.928	0.96	0.32	0.48	0.256	0.48	0.288	0.416	0.064	0.128	0.384	0.416	0.672	1.28	0.128	0.768	0.672	0.192
	5	0.1	27	28	33	16	13	31	30	37	35	0	34	32	32	33	29	33	29	30	32	31	29							50	2.7	2.8	3.3	1.6	1.3	3.1	3	3.7	3.5	0	3.4	3.2	3.2	3.3	2.9	3.3	2.9	3	3.2
	5	0.32	9	9	10	14	13	11	11	15	11	9	14	10	9	10	9	13	12	10	12	13	12							15.625	2.88	2.88	3.2	4.48	4.16	3.52	3.52	4.8	3.52	2.88	4.48	3.2	2.88	3.2	2.88	4.16	3.84	3.2	3.84
	5	0.56	5	4	5	9	6	5	6	10	8	3																		8.92857	2.8	2.24	2.8	5.04	3.36	2.8	3.36	5.6	4.48	1.68
	5	1	3	3	3	6	4	4	7	6	5	2																		5	3	3	3	6	4	4	7	6	5	2
F
	5	0											5	0	0	4	4	5	2	1	1																				0	0	0	0	0	0	0	0	0
	5	0.01											2	4	0	4	4	0	1	1	2									500											0.02	0.04	0	0.04	0.04	0	0.01	0.01	0.02
	5	0.032	9	7		19	12	7	3	3	8	7	1	1	2	2	6	4	5	1	2									156.25	0.288	0.224		0.608	0.384	0.224	0.096	0.096	0.256	0.224	0.032	0.032	0.064	0.064	0.192	0.128	0.16	0.032	0.064
	5	0.1	4	6		18	18	22	17	23	20	15	1	9	0	16	18	16	17	20	23									50	0.4	0.6		1.8	1.8	2.2	1.7	2.3	2	1.5	0.1	0.9	0	1.6	1.8	1.6	1.7	2	2.3
	5	0.32	6	5		6	7	8	7	7	6	5	5	5	6	6	4	5	7	6	7									15.625	1.92	1.6		1.92	2.24	2.56	2.24	2.24	1.92	1.6	1.6	1.6	1.92	1.92	1.28	1.6	2.24	1.92	2.24
	5	0.56	7	6		3	3	4	4	4	3	3																		8.92857	3.92	3.36		1.68	1.68	2.24	2.24	2.24	1.68	1.68
	5	1	4	5		2	3	3	2	2	2	2																		5	4	5		2	3	3	2	2	2	2
G
	5	0											11	13	6	8	6	5	1	0	1	2	2																		0	0	0	0	0	0	0	0	0
	5	0.01											8	8	7	8	10	8	3	4	2	5	6							500											0.08	0.08	0.07	0.08	0.1	0.08	0.03	0.04	0.02
	5	0.032	9	5	23	11	26	7	23	26	16	18	20	11	13	26	27	1	1	25	21	23	25							156.25	0.288	0.16	0.736	0.352	0.832	0.224	0.736	0.832	0.512	0.576	0.64	0.352	0.416	0.832	0.864	0.032	0.032	0.8	0.672
	5	0.1	15	20	19	21	22	19	19	16	17	17	14	10	16	17	17	7	0	16	20	14	21							50	1.5	2	1.9	2.1	2.2	1.9	1.9	1.6	1.7	1.7	1.4	1	1.6	1.7	1.7	0.7	0	1.6	2
	5	0.32	4	6	6	6	8	8	8	7	7	4	8	8	7	8	7	7	11	7	7	6	7							15.625	1.28	1.92	1.92	1.92	2.56	2.56	2.56	2.24	2.24	1.28	2.56	2.56	2.24	2.56	2.24	2.24	3.52	2.24	2.24
	5	0.56	4	4	3	3	4	4	4	4	5	3																		8.92857	2.24	2.24	1.68	1.68	2.24	2.24	2.24	2.24	2.8	1.68
	5	1	1	1	2	2	2	2	2	1	1	1																		5	1	1	2	2	2	2	2	1	1	1
H
	5	0											12	5	2	2	3	0	5	12	6	7	1																		0	0	0	0	0	0	0	0	0
	5	0.01											10	6	6	8	6	4	7	16	13	9	7							500											0.1	0.06	0.06	0.08	0.06	0.04	0.07	0.16	0.13
	5	0.032	13	5	7	2	6	10	1	9	6	17	4	26	2	23	36	30	34	34	33	4	28							156.25	0.416	0.16	0.224	0.064	0.192	0.32	0.032	0.288	0.192	0.544	0.128	0.832	0.064	0.736	1.152	0.96	1.088	1.088	1.056
	5	0.1	13	10	17	14	13	14	15	19	17	14	22	19	22	28	24	22	23	19	24	25	25							50	1.3	1	1.7	1.4	1.3	1.4	1.5	1.9	1.7	1.4	2.2	1.9	2.2	2.8	2.4	2.2	2.3	1.9	2.4
	5	0.32	6	5	6	8	9	7	8	7	8	6	5	4	5	7	6	6	7	7	8	7	9							15.625	1.92	1.6	1.92	2.56	2.88	2.24	2.56	2.24	2.56	1.92	1.6	1.28	1.6	2.24	1.92	1.92	2.24	2.24	2.56
	5	0.56	3	3	4	3	4	4	4	4	3	3																		8.92857	1.68	1.68	2.24	1.68	2.24	2.24	2.24	2.24	1.68	1.68
	5	1	1	2	1	2	2	2	2	2	2	1																		5	1	2	1	2	2	2	2	2	2	1
I
	5	0											19	14	14	5	12	5	3	3	9	4	6																		0	0	0	0	0	0	0	0	0
	5	0.01											11	23	21	10	18	13	13	33	32	8	32							500											0.11	0.23	0.21	0.1	0.18	0.13	0.13	0.33	0.32
	5	0.032	17	8	29	23	23	13	29	27	24	19	26	34	31	27	34	29	10	26	27	32	32							156.25	0.544	0.256	0.928	0.736	0.736	0.416	0.928	0.864	0.768	0.608	0.832	1.088	0.992	0.864	1.088	0.928	0.32	0.832	0.864
	5	0.1	21	19	23	19	28	14	22	22	25	18	25	19	18	22	21	17	21	13	17	15	13							50	2.1	1.9	2.3	1.9	2.8	1.4	2.2	2.2	2.5	1.8	2.5	1.9	1.8	2.2	2.1	1.7	2.1	1.3	1.7
	5	0.32	6	7	7	5	6	7	7	7	7	7	5	6	6	5	6	5	6	5	5	8	6							15.625	1.92	2.24	2.24	1.6	1.92	2.24	2.24	2.24	2.24	2.24	1.6	1.92	1.92	1.6	1.92	1.6	1.92	1.6	1.6
	5	0.56	4	3	3	3	4	4	3	3	4	2																		8.92857	2.24	1.68	1.68	1.68	2.24	2.24	1.68	1.68	2.24	1.12
	5	1	1	2	1	2	2	2	2	2	2	2																		5	1	2	1	2	2	2	2	2	2	2
J
	5	0											17	13	5	13	5	4	0	9	4	3	6																		0	0	0	0	0	0	0	0	0
	5	0.01											12	17	2	12	9	4	8	5	9	9	5							500											0.12	0.17	0.02	0.12	0.09	0.04	0.08	0.05	0.09
	5	0.032	4	6	32	36	10	15	30	26	26	35	34	6	16	27	19	8	10	28	29	13	22							156.25	0.128	0.192	1.024	1.152	0.32	0.48	0.96	0.832	0.832	1.12	1.088	0.192	0.512	0.864	0.608	0.256	0.32	0.896	0.928
	5	0.1	2	25	25	28	17	8	26	25	22	21	27	13	21	27	31	26	25	28	29	28	24							50	0.2	2.5	2.5	2.8	1.7	0.8	2.6	2.5	2.2	2.1	2.7	1.3	2.1	2.7	3.1	2.6	2.5	2.8	2.9
	5	0.32	10	7	8	8	11	13	7	8	9	7	9	8	8	9	9	8	12	11	12	11	9							15.625	3.2	2.24	2.56	2.56	3.52	4.16	2.24	2.56	2.88	2.24	2.88	2.56	2.56	2.88	2.88	2.56	3.84	3.52	3.84
	5	0.56	4	4	5	3	6	5	4	5	5	3																		8.92857	2.24	2.24	2.8	1.68	3.36	2.8	2.24	2.8	2.8	1.68
	5	1	2	3	2	2	3	3	2	3	2	2																		5	2	3	2	2	3	3	2	3	2	2
K
	5	0											15	12	8	10	8	3	4	16	6	6	5																		0	0	0	0	0	0	0	0	0
	5	0.01											11	8	10	10	6	13	5	5	5	5	3							500											0.11	0.08	0.1	0.1	0.06	0.13	0.05	0.05	0.05
	5	0.032	8	11	5	11	10	5	26	27	14	30	5	8	7	20	5	18	3	3	33	12	24							156.25	0.256	0.352	0.16	0.352	0.32	0.16	0.832	0.864	0.448	0.96	0.16	0.256	0.224	0.64	0.16	0.576	0.096	0.096	1.056
	5	0.1	35	33	35	39	31	4	39	40	24	37	39	9	36	39	33	40	31	40	39	38	41							50	3.5	3.3	3.5	3.9	3.1	0.4	3.9	4	2.4	3.7	3.9	0.9	3.6	3.9	3.3	4	3.1	4	3.9
	5	0.32	16	25	26	19	21	25	20	23	25	18	20	26	22	22	25	24	22	25	23	21	18							15.625	5.12	8	8.32	6.08	6.72	8	6.4	7.36	8	5.76	6.4	8.32	7.04	7.04	8	7.68	7.04	8	7.36
	5	0.56	6	15	9	11	12	14	10	13	12	17																		8.92857	3.36	8.4	5.04	6.16	6.72	7.84	5.6	7.28	6.72	9.52
	5	1	4	1	4	10	5	6	7	11	9	2																		5	4	1	4	10	5	6	7	11	9	2
L
	5	0											19	13	6	8	4	1	5	3	2	6	3																		0	0	0	0	0	0	0	0	0
	5	0.01											19	13	7	12	9	8	4	6	3	4	2							500											0.19	0.13	0.07	0.12	0.09	0.08	0.04	0.06	0.03
	5	0.032	20	6	18	15	26	9	6	4	3	17	31	33	9	24	7	5	7	6	5	6	4							156.25	0.64	0.192	0.576	0.48	0.832	0.288	0.192	0.128	0.096	0.544	0.992	1.056	0.288	0.768	0.224	0.16	0.224	0.192	0.16
	5	0.1	31	26	34	38	36	25	29	31	33	29	32	31	30	30	20	28	26	30	29	26	24							50	3.1	2.6	3.4	3.8	3.6	2.5	2.9	3.1	3.3	2.9	3.2	3.1	3	3	2	2.8	2.6	3	2.9
	5	0.32	8	9	10	11	11	10	10	10	11	8	8	8	7	9	9	8	10	9	8	9	7							15.625	2.56	2.88	3.2	3.52	3.52	3.2	3.2	3.2	3.52	2.56	2.56	2.56	2.24	2.88	2.88	2.56	3.2	2.88	2.56
	5	0.56	5	6	6	5	7	6	6	6	7	5																		8.92857	2.8	3.36	3.36	2.8	3.92	3.36	3.36	3.36	3.92	2.8
	5	1	3	4	3	4	3	4	3	4	3	3																		5	3	4	3	4	3	4	3	4	3	3
[truncated: 2 more columns]

## Sheet: data summary
		cocaine dose							IUDR				demand curve
ratID	ratN	0	0.01	0.032	0.1	0.32	0.56	1	amplitude	mean	width	AUC	Q0	alpha	eValue
A	1	5.36364	7.27273	13.7619	24.0952	7.52381	4.1	2	22.5424	0.0613762	0.7562	42.7339	2.7	0.00075	3.3731
B	2	5.54545	7.81818	24.6667	27.2381	8.2381	4.8	3.1	29.6483	0.0599791	0.7878	58.5534	3.5	0.00059	4.28783
C	3	3.72727	6.18182	15.8095	27.6667	11	5.6	3	26.3027	0.0756833	0.776	51.1679	4	0.00065	3.89203
D	4	7.72727	9	30.0476	16	5.14286	3.2	1.5	27.8612	0.0430527	0.7192	50.2326	2	0.0007	3.61403
E	5	9.63636	9.81818	15.3333	28.2857	11.2381	6.1	4.3	23.8781	0.0659174	0.9318	55.7775	4.3	0.00055	4.59968
F	6	2.44444	2	5.5	14.6111	6	4.11111	2.77778	12.6183	0.112099	0.6497	20.5518	3.1	0.0013	1.94602
G	7	5	6.27273	17	16.0476	7	3.8	1.5	20.5589	0.0563638	0.7349	37.876	2.2	0.00084	3.01169
H	8	5	8.36364	15.7143	19	6.71429	3.5	1.7	21.2814	0.0511682	0.7708	41.1223	2.2	0.00076	3.32871
I	9	8.54545	19.4545	24.7619	19.619	6.14286	3.3	1.8	29.5121	0.0311172	0.8713	64.462	2.1	0.00051	4.96044
J	10	7.18182	8.36364	20.5714	22.7619	9.2381	4.4	2.4	26.1818	0.057544	0.7961	52.2521	3.1	0.00063	4.01559
L	12	6.36364	7.90909	12.4286	29.4286	9.04762	5.9	3.4	22.5944	0.0707946	0.8479	48.0265	3.9	0.00064	3.95285
